# Supplementary material for: Enarodustat suppresses thymic stromal lymphopoietin expression via hypoxia-inducible factor-mediated c-Jun N-terminal kinases dephosphorylation
Source: PLoS One. 2026 Jan 23;21(1):e0341552. doi: 10.1371/journal.pone.0341552 (PMC12829785; doi:10.1371/journal.pone.0341552)
Supplement: S1 Data set — This file contains the raw numerical data used for all quantitative analyses presented in Fig 1–8. (XLSX) [file pone.0341552.s002.xlsx]

## Sheet: Fig. 1A
	Target	Content	Sample	Cq
	HPRT1	Unkn	cont	22.1752
	HPRT1	Unkn	cont	22.7221
	HPRT1	Unkn	cont	21.9299
	HPRT1	Unkn	Enaro	22.0112
	HPRT1	Unkn	Enaro	21.9604
	HPRT1	Unkn	Enaro	22.1541
	HPRT1	Unkn	TNF	22.1959
	HPRT1	Unkn	TNF	22.1324
	HPRT1	Unkn	TNF	22.014
	HPRT1	Unkn	TNF+Enaro	22.389
	HPRT1	Unkn	TNF+Enaro	22.1838
	HPRT1	Unkn	TNF+Enaro	22.072	ddCt value	Average	sem
	TSLP	Unkn	cont	34.12	0.253662	0.337746	0.0438872
	TSLP	Unkn	cont	34.0041	0.401598
	TSLP	Unkn	cont	33.3778	0.357979
	TSLP	Unkn	Enaro	33.4906	0.350225	0.480078	0.0846502
	TSLP	Unkn	Enaro	33.0752	0.450927
	TSLP	Unkn	Enaro	32.7658	0.639083
	TSLP	Unkn	TNF	28.3224	14.3132	14.4298	0.0664731
	TSLP	Unkn	TNF	28.2469	14.4329
	TSLP	Unkn	TNF	28.1175	14.5434			p-value
	TSLP	Unkn	TNF+Enaro	28.5447	14.0262	13.3411	1.23397	0.428082
	TSLP	Unkn	TNF+Enaro	28.2378	15.052
	TSLP	Unkn	TNF+Enaro	28.5855	10.9453

## Sheet: Fig.1B
	Target	Content		Sample	Cq
	Hprt	Unkn	con	1	21.5847
	Hprt	Unkn		2	21.88
	Hprt	Unkn		3	22.1251
	Hprt	Unkn		4	23.0157
	Hprt	Unkn	enaro	1	21.3436
	Hprt	Unkn		2	21.8995
	Hprt	Unkn		3	21.445
	Hprt	Unkn		4	22.5319
	Hprt	Unkn	P4	1	21.4662
	Hprt	Unkn		2	21.4548
	Hprt	Unkn		3	21.5424
	Hprt	Unkn		4	21.5565
	Hprt	Unkn	P4+Enaro	1	21.5716
	Hprt	Unkn		2	21.7088
	Hprt	Unkn		3	20.8864
	Hprt	Unkn		4	21.6812	ddCt value	Average	sem
	Tslp	Unkn	con	1	37.1474	0.0206611	0.583889	0.355805
	Tslp	Unkn		2	N.D.
	Tslp	Unkn		3	33.1234	0.488842
	Tslp	Unkn		4	32.6686	1.24216
	Tslp	Unkn	enaro	1	33.0263	0.304206	0.517204	0.171667
	Tslp	Unkn		2	33.7303	0.274509
	Tslp	Unkn		3	32.4839	0.475292
	Tslp	Unkn		4	32.4765	1.01481
	Tslp	Unkn	P4	1	27.9814	10.9327	10.7277	1.24724
	Tslp	Unkn		2	27.745	12.7782
	Tslp	Unkn		3	28.4255	8.47223
	Tslp	Unkn		4	N.D.				p-value
	Tslp	Unkn	P4+Enaro	1	27.7225	14.0731	14.0826	3.45408	0.462469
	Tslp	Unkn		2	27.1507	23.0049
	Tslp	Unkn		3	27.143	13.0788
	Tslp	Unkn		4	29.0209	6.17357

## Sheet: Fig. 1C
	Target	Content	Sample	Cq
	HPRT1	Unkn	cont	24.04
	HPRT1	Unkn	cont	23.86
	HPRT1	Unkn	cont	23.76
	HPRT1	Unkn	cont	23.8
	HPRT1	Unkn	Enaro	23.59
	HPRT1	Unkn	Enaro	23.38
	HPRT1	Unkn	Enaro	23.69
	HPRT1	Unkn	Enaro	23.48
	HPRT1	Unkn	FSL-1	24.02
	HPRT1	Unkn	FSL-1	23.78
	HPRT1	Unkn	FSL-1	23.68
	HPRT1	Unkn	FSL-1	23.65
	HPRT1	Unkn	FSL-1+Enaro	23.54
	HPRT1	Unkn	FSL-1+Enaro	23.68
	HPRT1	Unkn	FSL-1+Enaro	23.42
	HPRT1	Unkn	FSL-1+Enaro	23.71	ddCt value	Average	sem
	TSLP	Unkn	cont	33.06	1.92624	0.919062	0.364338
	TSLP	Unkn	cont	33.85	0.983355
	TSLP	Unkn	cont	35.06	0.396608
	TSLP	Unkn	cont	35.2	0.370048
	TSLP	Unkn	Enaro	35.51	0.258061	0.401301	0.0832521
	TSLP	Unkn	Enaro	34.62	0.41345
	TSLP	Unkn	Enaro	35.38	0.302663
	TSLP	Unkn	Enaro	34.11	0.631032
	TSLP	Unkn	FSL-1	26.23	216.134	239.393	18.6307
	TSLP	Unkn	FSL-1	25.83	241.484
	TSLP	Unkn	FSL-1	25.46	291.183
	TSLP	Unkn	FSL-1	25.91	208.772			p-value
	TSLP	Unkn	FSL-1+Enaro	26.92	96.0547	107.173	7.65659	0.000598878
	TSLP	Unkn	FSL-1+Enaro	26.64	128.514
	TSLP	Unkn	FSL-1+Enaro	26.63	108.067
	TSLP	Unkn	FSL-1+Enaro	27.09	96.0547

## Sheet: Fig. 1D
	Target	Content	Sample	Cq
	HPRT1	Unkn	-	24.4458
	HPRT1	Unkn	-	24.3348
	HPRT1	Unkn	-	23.5007
	HPRT1	Unkn	FSL-1	23.6131
	HPRT1	Unkn	FSL-1	23.3963
	HPRT1	Unkn	FSL-1	22.1476
	HPRT1	Unkn	Enaro 1 µM	23.1003
	HPRT1	Unkn	Enaro 1 µM	23.1146
	HPRT1	Unkn	Enaro 1 µM	23.3461
	HPRT1	Unkn	Enaro 3 µM	23.2539
	HPRT1	Unkn	Enaro 3 µM	23.3094
	HPRT1	Unkn	Enaro 3 µM	23.3718
	HPRT1	Unkn	Enaro 10 µM	23.3944
	HPRT1	Unkn	Enaro 10 µM	23.2275
	HPRT1	Unkn	Enaro 10 µM	23.245
	HPRT1	Unkn	Enaro 30 µM	23.5828
	HPRT1	Unkn	Enaro 30 µM	23.5717
	HPRT1	Unkn	Enaro 30 µM	23.7781	ddCt value	Average	sem	p-value
	TSLP	Unkn	-	35.8683	0.364306	0.736959	0.237127
	TSLP	Unkn	-	34.0651	1.17732
	TSLP	Unkn	-	34.0459	0.669247
	TSLP	Unkn	FSL-1	25.0667	365.122	461.692	59.6384
	TSLP	Unkn	FSL-1	24.2058	570.606
	TSLP	Unkn	FSL-1	23.3017	449.349
	TSLP	Unkn	Enaro 1 µM	24.3398	423.541	352.207	40.377
	TSLP	Unkn	Enaro 1 µM	24.6319	349.319
	TSLP	Unkn	Enaro 1 µM	25.1634	283.761
	TSLP	Unkn	Enaro 3 µM	24.9824	301.776	284.991	23.5733
	TSLP	Unkn	Enaro 3 µM	24.9771	314.754
	TSLP	Unkn	Enaro 3 µM	25.4401	238.444
	TSLP	Unkn	Enaro 10 µM	25.4634	238.321	237.278	13.4184
	TSLP	Unkn	Enaro 10 µM	25.171	259.98
	TSLP	Unkn	Enaro 10 µM	25.4724	213.533
	TSLP	Unkn	Enaro 30 µM	26.303	151.755	136.26	8.01835
	TSLP	Unkn	Enaro 30 µM	26.4921	132.089
	TSLP	Unkn	Enaro 30 µM	26.7788	124.935

## Sheet: Fig. 2C
	Target	Content	Sample	Cq
	HPRT1	Unkn	cont	21.865
	HPRT1	Unkn	cont	21.8593
	HPRT1	Unkn	cont	21.6941
	HPRT1	Unkn	FSL-1	21.5925
	HPRT1	Unkn	FSL-1	21.5119
	HPRT1	Unkn	FSL-1	21.5333
	HPRT1	Unkn	TPCA-1 0.3	21.7341
	HPRT1	Unkn	TPCA-1 0.3	21.4193
	HPRT1	Unkn	TPCA-1 0.3	21.1788
	HPRT1	Unkn	TPCA-1 1	21.1341
	HPRT1	Unkn	TPCA-1 1	21.4519
	HPRT1	Unkn	TPCA-1 1	21.5999
	HPRT1	Unkn	TPCA-1 3	21.5042
	HPRT1	Unkn	TPCA-1 3	21.5105
	HPRT1	Unkn	TPCA-1 3	21.4043	ddCt value	Average	sem
	TSLP	Unkn	cont	33.4109	0.334463	0.369455	0.0506429
	TSLP	Unkn	cont	33.5399	0.304636
	TSLP	Unkn	cont	32.7514	0.469266
	TSLP	Unkn	FSL-1	25.0962	88.1624	81.3445	3.60959
	TSLP	Unkn	FSL-1	25.156	79.9909
	TSLP	Unkn	FSL-1	25.2534	75.8801
	TSLP	Unkn	TPCA-1 0.3	26.6647	32.7905	27.6363	2.59918
	TSLP	Unkn	TPCA-1 0.3	26.7045	25.6448
	TSLP	Unkn	TPCA-1 0.3	26.5315	24.4735
	TSLP	Unkn	TPCA-1 1	28.0208	8.45125	9.47259	0.897765
	TSLP	Unkn	TPCA-1 1	28.2959	8.70435
	TSLP	Unkn	TPCA-1 1	28.0722	11.2622
	TSLP	Unkn	TPCA-1 3	30.9945	1.39032	1.85864	0.342604
	TSLP	Unkn	TPCA-1 3	30.1395	2.52598
	TSLP	Unkn	TPCA-1 3	30.6393	1.65963

## Sheet: Fig. 2D
	Target	Content		Sample	Cq
	HPRT1	Unkn	TPCA-1 3 µM ＋	cont	21.3651
	HPRT1	Unkn		cont	21.3833
	HPRT1	Unkn		cont	21.3037
	HPRT1	Unkn		FSL-1	21.5042
	HPRT1	Unkn		FSL-1	21.5105
	HPRT1	Unkn		FSL-1	21.4043
	HPRT1	Unkn		FSL-1+Enaro	21.4695
	HPRT1	Unkn		FSL-1+Enaro	21.4351
	HPRT1	Unkn		FSL-1+Enaro	21.5128	ddCt value	Average	sem
	TSLP	Unkn		cont	32.8106	0.358543	0.341175	0.0193951
	TSLP	Unkn		cont	33.0743	0.302454
	TSLP	Unkn		cont	32.7333	0.36253
	TSLP	Unkn		FSL-1	30.9945	1.39032	1.85864	0.342604
	TSLP	Unkn		FSL-1	30.1395	2.52598
	TSLP	Unkn		FSL-1	30.6393	1.65963
	TSLP	Unkn		FSL-1+Enaro	31.1649	1.20609	1.02775	0.117345
	TSLP	Unkn		FSL-1+Enaro	31.7112	0.806459
	TSLP	Unkn		FSL-1+Enaro	31.38	1.07068

## Sheet: Fig. 3A
	Target	Content	Sample	Cq
	HPRT1	Unkn	cont	22.5035
	HPRT1	Unkn	cont	22.3444
	HPRT1	Unkn	cont	22.3887
	HPRT1	Unkn	FSL-1	22.2193
	HPRT1	Unkn	FSL-1	22.0433
	HPRT1	Unkn	FSL-1	22.2205
	HPRT1	Unkn	T-5224 1	22.202
	HPRT1	Unkn	T-5224 1	22.1212
	HPRT1	Unkn	T-5224 1	22.0231
	HPRT1	Unkn	T-5224 3	21.9302
	HPRT1	Unkn	T-5224 3	22.1791
	HPRT1	Unkn	T-5224 3	22.2033
	HPRT1	Unkn	T-5224 10	22.1756
	HPRT1	Unkn	T-5224 10	22.2137
	HPRT1	Unkn	T-5224 10	22.092	ddCt value	Average	sem
	TSLP	Unkn	cont	33.7447	0.413108	0.413095	0.0260029
	TSLP	Unkn	cont	33.4364	0.458127
	TSLP	Unkn	cont	33.7966	0.36805
	TSLP	Unkn	FSL-1	25.2927	118.797	111.936	4.57965
	TSLP	Unkn	FSL-1	25.3191	103.251
	TSLP	Unkn	FSL-1	25.3564	113.761
	TSLP	Unkn	T-5224 1	25.418	107.617	90.2939	12.4568
	TSLP	Unkn	T-5224 1	25.485	97.1383
	TSLP	Unkn	T-5224 1	25.9418	66.126
	TSLP	Unkn	T-5224 3	26.6498	37.9548	32.8636	2.59968
	TSLP	Unkn	T-5224 3	27.18	31.2315
	TSLP	Unkn	T-5224 3	27.2911	29.4045
	TSLP	Unkn	T-5224 10	28.026	17.3311	13.44	1.96575
	TSLP	Unkn	T-5224 10	28.5967	11.9814
	TSLP	Unkn	T-5224 10	28.5973	11.0076

## Sheet: Fig. 3B
	Target	Content		Sample	Cq
	HPRT1	Unkn	T-5224 10 ＋	cont	21.9002
	HPRT1	Unkn		cont	21.8757
	HPRT1	Unkn		cont	21.6614
	HPRT1	Unkn		FSL-1	22.1756
	HPRT1	Unkn		FSL-1	22.2137
	HPRT1	Unkn		FSL-1	22.092
	HPRT1	Unkn		FSL-1+Enaro	22.1395
	HPRT1	Unkn		FSL-1+Enaro	22.0823
	HPRT1	Unkn		FSL-1+Enaro	22.0513	ddCt value	Average	sem
	TSLP	Unkn		cont	33.4267	0.338993	0.299111	0.0290298
	TSLP	Unkn		cont	33.5048	0.315712
	TSLP	Unkn		cont	33.6704	0.242629
	TSLP	Unkn		FSL-1	28.026	17.3311	13.44	1.96575
	TSLP	Unkn		FSL-1	28.5967	11.9814
	TSLP	Unkn		FSL-1	28.5973	11.0076
	TSLP	Unkn		FSL-1+Enaro	27.9695	17.579	12.2423	2.67043
	TSLP	Unkn		FSL-1+Enaro	28.7615	9.75832
	TSLP	Unkn		FSL-1+Enaro	28.786	9.38975

## Sheet: Fig. 3D
		No.1	No.2	No.3
		p-JNK/GAPDH	p-JNK/GAPDH	p-JNK/GAPDH	Average	sem
	Control	0.0506997	0.0131732	0.012564	0.025479	0.0126116
	FSL-1	1.01979	1.04122	1.11997	1.06033	0.0304563	p-value
	Enaro 10	0.428147	0.556752	0.735668	0.573522	0.0891687	0.00666887

## Sheet: Fig. 4A
	Target	Content		Sample	Cq
	RPL13A	Unkn	Control	1	15.3542
	RPL14A	Unkn		2	15.4263
	RPL15A	Unkn		3	15.1327
	RPL16A	Unkn		4	15.258
	RPL17A	Unkn	FSL-1	1	15.1189
	RPL18A	Unkn		2	15.2003
	RPL19A	Unkn		3	15.3955
	RPL20A	Unkn		4	15.1861
	RPL21A	Unkn	FSL-1+CoCl2_0.4 mM	1	15.0956
	RPL22A	Unkn		2	15.0204
	RPL23A	Unkn		3	15.1586
	RPL24A	Unkn		4		ddCt value	Average	sem
	TSLP	Unkn	Control	1	33.2947	0.00397533	0.00397878	0.000261632
	TSLP	Unkn		2	33.6172	0.00334197
	TSLP	Unkn		3	33.0736	0.00397419
	TSLP	Unkn		4	32.9806	0.00462365
	TSLP	Unkn	FSL-1	1	25.2538	0.889381	0.923688	0.134821
	TSLP	Unkn		2	25.8501	0.62243
	TSLP	Unkn		3	25.007	1.2784
	TSLP	Unkn		4	25.2967	0.904542			p-value
	TSLP	Unkn	FSL-1+CoCl2_0.4 mM	1	30.284	0.0267804	0.0654135	0.0201104	0.00306267
	TSLP	Unkn		2	28.7224	0.0750401
	TSLP	Unkn		3	28.5292	0.0944199
	TSLP	Unkn		4	27.9807	N.D.

[truncated: 12 more sheets: Fig.4C, Fig. 5B, Fig. 5C, Fig. 5D, Fig. 5E, Fig. 6, Fig. 7A, Fig. 7B, Fig. 7D, Fig. 7E, Fig. 8A, Fig. 8C]
